# Supplementary material for: Effect of Double Mutation (L452R and E484Q) on the Binding Affinity of Monoclonal Antibodies (mAbs) against the RBD—A Target for Vaccine Development
Source: Vaccines (Basel). 2022 Dec 22;11(1):23. doi: 10.3390/vaccines11010023 (PMC9860914; doi:10.3390/vaccines11010023)
Supplement: Supplementary file 1 [file vaccines-11-00023-s001.zip]

Archive with 1 entries (1 files):
- vaccines-2071511-supplementary.pdf
